# Supplementary material for: GPR168 functions as a tumor suppressor in mouse melanoma by restraining Akt signaling pathway
Source: PLoS One. 2024 May 28;19(5):e0302061. doi: 10.1371/journal.pone.0302061 (PMC11132440; doi:10.1371/journal.pone.0302061)
Supplement: S1 Data — (XLSX) [file pone.0302061.s007.xlsx]

## Sheet: FIGURE 1F
The original data of RT-qPCR in Figure 1F
Well	Sample Name	Target Name	Task	Reporter	Quencher	RQ	RQ Min	RQ Max	Cт	Cт Mean	Cт SD	ΔCт	ΔCт Mean	ΔCт SE	HK Control ΔCт Mean	HK Control ΔCт SE	ΔΔCт	Automatic Ct Threshold	Ct Threshold	Automatic Baseline	Baseline Start	Baseline End	Efficiency	Comments	BADROX	HIGHSD	NOISE	SPIKE	EXPFAIL	CTFAIL
A1	Melanocytes	GPR168	UNKNOWN	SYBR	None				19.5711	20.0653	8.87592							TRUE	0.0189117	TRUE	3	24	1		N	Y	N	N	N	N
A2	Melanocytes	GPR168	UNKNOWN	SYBR	None				19.6374	20.0653	8.87592							TRUE	0.0189117	TRUE	3	24	1		N	Y	N	N	N	N
A3	Melanocytes	GPR168	UNKNOWN	SYBR	None				19.7768	20.0653	8.87592							TRUE	0.0189117	TRUE	3	24	1		N	Y	N	N	N	N
A4	B16-F10	GPR168	UNKNOWN	SYBR	None				21.3507	20.0653	8.87592							TRUE	0.0189117	TRUE	3	24	1		N	Y	N	N	N	N
A5	B16-F10	GPR168	UNKNOWN	SYBR	None				21.3718	20.0653	8.87592							TRUE	0.0189117	TRUE	3	24	1		N	Y	N	N	N	N
A6	B16-F10	GPR168	UNKNOWN	SYBR	None				21.2294	20.0653	8.87592							TRUE	0.0189117	TRUE	3	24	1		N	Y	N	N	N	N
C1	Melanocytes	β-actin	UNKNOWN	SYBR	None				16.1007	20.5364	8.38808							TRUE	0.0138773	TRUE	3	29	1		N	Y	N	N	N	N
C2	Melanocytes	β-actin	UNKNOWN	SYBR	None				16.0701	20.5364	8.38808							TRUE	0.0138773	TRUE	3	28	1		N	Y	N	N	N	N
C3	Melanocytes	β-actin	UNKNOWN	SYBR	None				15.9727	20.5364	8.38808							TRUE	0.0138773	TRUE	3	28	1		N	Y	N	N	N	N
C4	B16-F10	β-actin	UNKNOWN	SYBR	None				17.0263	20.5364	8.38808							TRUE	0.0138773	TRUE	3	29	1		N	Y	N	N	N	N
C5	B16-F10	β-actin	UNKNOWN	SYBR	None				16.9906	20.5364	8.38808							TRUE	0.0138773	TRUE	3	28	1		N	Y	N	N	N	N
C6	B16-F10	β-actin	UNKNOWN	SYBR	None				16.6904	20.5364	8.38808							TRUE	0.0138773	TRUE	3	29	1		N	Y	N	N	N	N
Analysis Type	Singleplex
Endogenous Control	Target 1
RQ Min/Max Confidence Level	95.0
Reference Sample	Sample 1

## Sheet: FIGURE 2A
The original data of RT-qPCR in Figure 2A
Well	Sample Name	Target Name	Task	Reporter	Quencher	RQ	RQ Min	RQ Max	Cт	Cт Mean	Cт SD	ΔCт	ΔCт Mean	ΔCт SE	HK Control ΔCт Mean	HK Control ΔCт SE	ΔΔCт	Automatic Ct Threshold	Ct Threshold	Automatic Baseline	Baseline Start	Baseline End	Efficiency	Comments	BADROX	HIGHSD	NOISE	SPIKE	EXPFAIL	CTFAIL
A1	Vec	GPR168	UNKNOWN	SYBR	None				26.5711	20.0653	8.87592							TRUE	0.0189117	TRUE	3	24	1		N	Y	N	N	N	N
A2	Vec	GPR168	UNKNOWN	SYBR	None				26.7274	20.0653	8.87592							TRUE	0.0189117	TRUE	3	24	1		N	Y	N	N	N	N
A3	Vec	GPR168	UNKNOWN	SYBR	None				26.8668	20.0653	8.87592							TRUE	0.0189117	TRUE	3	24	1		N	Y	N	N	N	N
A4	GPR168	GPR168	UNKNOWN	SYBR	None				25.3507	20.0653	8.87592							TRUE	0.0189117	TRUE	3	24	1		N	Y	N	N	N	N
A5	GPR168	GPR168	UNKNOWN	SYBR	None				25.2718	20.0653	8.87592							TRUE	0.0189117	TRUE	3	24	1		N	Y	N	N	N	N
A6	GPR168	GPR168	UNKNOWN	SYBR	None				25.0694	20.0653	8.87592							TRUE	0.0189117	TRUE	3	24	1		N	Y	N	N	N	N
C1	Vec	β-actin	UNKNOWN	SYBR	None				16.3407	20.5364	8.38808							TRUE	0.0138773	TRUE	3	29	1		N	Y	N	N	N	N
C2	Vec	β-actin	UNKNOWN	SYBR	None				16.2901	20.5364	8.38808							TRUE	0.0138773	TRUE	3	28	1		N	Y	N	N	N	N
C3	Vec	β-actin	UNKNOWN	SYBR	None				15.9627	20.5364	8.38808							TRUE	0.0138773	TRUE	3	28	1		N	Y	N	N	N	N
C4	GPR168	β-actin	UNKNOWN	SYBR	None				17.8363	20.5364	8.38808							TRUE	0.0138773	TRUE	3	29	1		N	Y	N	N	N	N
C5	GPR168	β-actin	UNKNOWN	SYBR	None				17.9906	20.5364	8.38808							TRUE	0.0138773	TRUE	3	28	1		N	Y	N	N	N	N
C6	GPR168	β-actin	UNKNOWN	SYBR	None				17.6904	20.5364	8.38808							TRUE	0.0138773	TRUE	3	29	1		N	Y	N	N	N	N

## Sheet: FIGURE 3F
The original data of RT-qPCR in Figure 3F
Well	Sample Name	Target Name	Task	Reporter	Quencher	RQ	RQ Min	RQ Max	Cт	Cт Mean	Cт SD	ΔCт	ΔCт Mean	ΔCт SE	HK Control ΔCт Mean	HK Control ΔCт SE	ΔΔCт	Automatic Ct Threshold	Ct Threshold	Automatic Baseline	Baseline Start	Baseline End	Efficiency	Comments	BADROX	HIGHSD	NOISE	SPIKE	EXPFAIL	CTFAIL
A1	Vec	β-catenin	UNKNOWN	SYBR	None			19.57	19.5711	20.5364	8.38808							TRUE	0.0138773	TRUE	3	24	1		N	Y	N	N	N	N
A2	Vec	β-catenin	UNKNOWN	SYBR	None			19.64	19.6374	20.5364	8.38808							TRUE	0.0138773	TRUE	3	24	1		N	Y	N	N	N	N
A3	Vec	β-catenin	UNKNOWN	SYBR	None			19.78	19.7768	20.5364	8.38808							TRUE	0.0138773	TRUE	3	24	1		N	Y	N	N	N	N
A4	GPR168	β-catenin	UNKNOWN	SYBR	None			21.35	21.3507	20.5364	8.38808							TRUE	0.0138773	TRUE	3	24	1		N	Y	N	N	N	N
A5	GPR168	β-catenin	UNKNOWN	SYBR	None			21.37	21.3718	20.5364	8.38808							TRUE	0.0138773	TRUE	3	24	1		N	Y	N	N	N	N
A6	GPR168	β-catenin	UNKNOWN	SYBR	None			21.23	21.2294	20.5364	8.38808							TRUE	0.0138773	TRUE	3	24	1		N	Y	N	N	N	N
A7	Vec	MYC	UNKNOWN	SYBR	None			24.68	24.6751	20.5364	8.38808							TRUE	0.0138773	TRUE	3	24	1		N	Y	N	N	N	N
A8	Vec	MYC	UNKNOWN	SYBR	None			24.68	24.6822	20.5364	8.38808							TRUE	0.0138773	TRUE	3	23	1		N	Y	N	N	N	N
A9	Vec	MYC	UNKNOWN	SYBR	None			24.62	24.6225	20.5364	8.38808							TRUE	0.0138773	TRUE	3	23	1		N	Y	N	N	N	N
A10	GPR168	MYC	UNKNOWN	SYBR	None			26.48	26.4817	20.5364	8.38808							TRUE	0.0138773	TRUE	3	24	1		N	Y	N	N	N	N
A11	GPR168	MYC	UNKNOWN	SYBR	None			26.58	26.5795	20.5364	8.38808							TRUE	0.0138773	TRUE	3	23	1		N	Y	N	N	N	N
A12	GPR168	MYC	UNKNOWN	SYBR	None			26.46	26.4588	20.5364	8.38808							TRUE	0.0138773	TRUE	3	23	1		N	Y	N	N	N	N
B1	Vec	CyclinD1	UNKNOWN	SYBR	None			21.72	21.7167	20.5364	8.38808							TRUE	0.0138773	TRUE	3	21	1		N	Y	N	N	N	N
B2	Vec	CyclinD1	UNKNOWN	SYBR	None			22.06	22.0643	20.5364	8.38808							TRUE	0.0138773	TRUE	3	21	1		N	Y	N	N	N	N
B3	Vec	CyclinD1	UNKNOWN	SYBR	None			22.08	23.0802	20.5364	8.38808							TRUE	0.0138773	TRUE	3	21	1		N	Y	N	N	N	N
B4	GPR168	CyclinD1	UNKNOWN	SYBR	None			24.48	24.4778	20.5364	8.38808							TRUE	0.0138773	TRUE	3	21	1		N	Y	N	N	N	N
B5	GPR168	CyclinD1	UNKNOWN	SYBR	None			24.7	24.6963	20.5364	8.38808							TRUE	0.0138773	TRUE	3	22	1		N	Y	N	N	N	N
B6	GPR168	CyclinD1	UNKNOWN	SYBR	None			24.56	24.5649	20.5364	8.38808							TRUE	0.0138773	TRUE	3	21	1		N	Y	N	N	N	N
B7	Vec	CDK4	UNKNOWN	SYBR	None			25.84	25.8441	20.5364	8.38808							TRUE	0.0138773	TRUE	3	20	1		N	Y	N	N	N	N
B8	Vec	CDK4	UNKNOWN	SYBR	None			25.8	25.8	20.5364	8.38808							TRUE	0.0138773	TRUE	3	21	1		N	Y	N	N	N	N
B9	Vec	CDK4	UNKNOWN	SYBR	None			25.89	25.8914	20.5364	8.38808							TRUE	0.0138773	TRUE	3	21	1		N	Y	N	N	N	N
B10	GPR168	CDK4	UNKNOWN	SYBR	None			28.03	28.0278	20.5364	8.38808							TRUE	0.0138773	TRUE	3	20	1		N	Y	N	N	N	N
B11	GPR168	CDK4	UNKNOWN	SYBR	None			28.04	28.0406	20.5364	8.38808							TRUE	0.0138773	TRUE	3	21	1		N	Y	N	N	N	N
B12	GPR168	CDK4	UNKNOWN	SYBR	None			28.11	28.1096	20.5364	8.38808							TRUE	0.0138773	TRUE	3	21	1		N	Y	N	N	N	N
C1	Vec	β-actin	UNKNOWN	SYBR	None			16.1	16.1007	20.5364	8.38808							TRUE	0.0138773	TRUE	3	29	1		N	Y	N	N	N	N
C2	Vec	β-actin	UNKNOWN	SYBR	None			16.07	16.0701	20.5364	8.38808							TRUE	0.0138773	TRUE	3	28	1		N	Y	N	N	N	N
C3	Vec	β-actin	UNKNOWN	SYBR	None			15.97	15.9727	20.5364	8.38808							TRUE	0.0138773	TRUE	3	28	1		N	Y	N	N	N	N
C4	GPR168	β-actin	UNKNOWN	SYBR	None			17.03	17.0263	20.5364	8.38808							TRUE	0.0138773	TRUE	3	29	1		N	Y	N	N	N	N
C5	GPR168	β-actin	UNKNOWN	SYBR	None			16.99	16.9906	20.5364	8.38808							TRUE	0.0138773	TRUE	3	28	1		N	Y	N	N	N	N
C6	GPR168	β-actin	UNKNOWN	SYBR	None			16.69	16.6904	20.5364	8.38808							TRUE	0.0138773	TRUE	3	29	1		N	Y	N	N	N	N
